# Supplementary material for: TPX2 promotes ovarian tumorigenesis by interacting with Lamin A/C and affecting its stability
Source: Cancer Med. 2023 Feb 15;12(8):9738–48. doi: 10.1002/cam4.5683 (PMC10166900; doi:10.1002/cam4.5683)
Supplement: Supplementary file 1 — Table S1. Sequences of shRNA and siRNA. [file CAM4-12-9738-s001.xlsx]

## Sheet: Sheet1
Supplementary Table 1. Sequences of shRNA and siRNA
Targets	Sequence (5’-3’)
shTPX2-1	CCTTTGAGAAAGGCTAATCTT
shTPX2-2	CGAGCCTATTGGCTTTGATTT
siLMNA	CGACUGGUGGAGAUUGACAAUTT
	AUUGUCAAUCUCCACCAGUCGTT
